# Supplementary material for: Fe(2)OG: an integrated HMM profile-based web server to predict and analyze putative non-haem iron(II)- and 2-oxoglutarate-dependent dioxygenase function in protein sequences
Source: BMC Res Notes. 2021 Mar 1;14:80. doi: 10.1186/s13104-021-05477-z (PMC7923460; doi:10.1186/s13104-021-05477-z)
Supplement: Supplementary file 1 — Additional file 1: Text S1. a HMM profiles of analyzed human i2OGdd-like sequences (n = 17). b Uniprot IDs of unprofiled human i2OGdd-like sequences (n = 53) [file 13104_2021_5477_MOESM1_ESM.txt]

Text S1a: HMM profiles of analyzed human i2OGdd-like sequences (n=17)

RECNAME	ALKG	ALKB	ARGI	ASPA	CHLO	CLAS	COLY	CP3H	CP4H	CYCL	DACS	DSAT	ECTO	FLAV	GBBH	GIAC	HILY	HP4H	HYOS	NUHY	OGFD	PHYT	SULF	TDLP	TFDA	THYD	THYE	XANT
>tr|D3DTQ7|D3DTQ7_HUMAN	ALKG	-	-	-	-	-	-	-	-	CYCL	-	-	-	-	-	-	HILY	-	-	-	-	-	SULF	-	-	THYD	-	-
>tr|Q68CW0|Q68CW0_HUMAN	ALKG	ALKB	ARGI	-	CHLO	CLAS	COLY	CP3H	CP4H	-	-	-	-	-	-	-	HILY	HP4H	HYOS	-	OGFD	PHYT	SULF	-	-	-	-	-
>tr|B4DPX5|B4DPX5_HUMAN	ALKG	ALKB	-	-	CHLO	CLAS	COLY	CP3H	-	CYCL	-	-	-	-	-	-	HILY	HP4H	-	NUHY	OGFD	-	-	-	TFDA	-	-	-
>tr|B4DHN4|B4DHN4_HUMAN	ALKG	ALKB	ARGI	-	-	CLAS	-	-	-	CYCL	DACS	-	-	-	-	-	HILY	-	HYOS	NUHY	-	-	-	-	TFDA	THYD	THYE	-
>tr|B4DMP0|B4DMP0_HUMAN	ALKG	-	ARGI	-	-	CLAS	COLY	-	-	CYCL	-	-	-	-	-	-	HILY	HP4H	-	-	OGFD	-	-	-	TFDA	-	-	XANT
>tr|B4DTG8|B4DTG8_HUMAN	ALKG	ALKB	ARGI	-	-	CLAS	-	CP3H	-	CYCL	-	DSAT	-	FLAV	GBBH	GIAC	-	-	HYOS	-	OGFD	-	-	-	-	-	-	-
>tr|B4DNH3|B4DNH3_HUMAN	ALKG	ALKB	ARGI	ASPA	-	CLAS	COLY	CP3H	CP4H	CYCL	DACS	-	-	-	GBBH	-	HILY	HP4H	HYOS	-	-	-	-	-	TFDA	-	-	-
>tr|B1ALH6|B1ALH6_HUMAN	ALKG	ALKB	-	-	CHLO	-	-	-	CP4H	CYCL	-	-	ECTO	-	-	-	-	-	-	-	-	PHYT	-	-	-	-	THYE	XANT
>tr|B3KVT0|B3KVT0_HUMAN	ALKG	ALKB	ARGI	-	CHLO	CLAS	-	-	CP4H	CYCL	DACS	-	-	-	GBBH	-	-	HP4H	-	-	OGFD	-	-	-	TFDA	THYD	THYE	-
>tr|Q5JXB9|Q5JXB9_HUMAN	ALKG	ALKB	-	-	-	-	COLY	-	CP4H	-	-	DSAT	-	FLAV	-	-	-	-	-	-	OGFD	PHYT	SULF	-	TFDA	-	THYE	-
>tr|B4E360|B4E360_HUMAN	ALKG	-	ARGI	-	-	CLAS	-	-	-	CYCL	DACS	DSAT	-	FLAV	-	GIAC	HILY	HP4H	-	NUHY	OGFD	-	-	-	-	-	-	-
>tr|B7ZM96|B7ZM96_HUMAN	ALKG	ALKB	ARGI	ASPA	-	CLAS	-	CP3H	-	-	DACS	DSAT	ECTO	-	-	-	HILY	-	-	NUHY	-	PHYT	SULF	-	TFDA	-	THYE	XANT
>tr|Q9NTU9|Q9NTU9_HUMAN	ALKG	-	ARGI	-	CHLO	CLAS	COLY	-	-	CYCL	-	DSAT	-	-	-	GIAC	-	HP4H	-	-	OGFD	-	-	-	TFDA	-	-	XANT
>tr|A8K721|A8K721_HUMAN	ALKG	ALKB	ARGI	ASPA	-	CLAS	-	CP3H	-	-	DACS	DSAT	ECTO	-	-	-	-	-	-	NUHY	-	-	SULF	-	TFDA	-	-	XANT
>tr|B3GQE5|B3GQE5_HUMAN	ALKG	ALKB	ARGI	ASPA	-	CLAS	-	CP3H	-	-	DACS	DSAT	ECTO	-	-	GIAC	-	-	-	NUHY	-	-	SULF	-	TFDA	-	-	XANT
>tr|Q3T1B0|Q3T1B0_HUMAN	ALKG	ALKB	ARGI	-	-	-	-	CP3H	-	CYCL	-	-	-	-	GBBH	-	-	HP4H	-	NUHY	OGFD	PHYT	-	-	TFDA	THYD	-	XANT
>tr|B4DQ07|B4DQ07_HUMAN	ALKG	ALKB	ARGI	ASPA	-	CLAS	-	CP3H	-	-	DACS	DSAT	ECTO	-	-	-	HILY	-	-	NUHY	-	-	SULF	-	TFDA	-	-	XANT

Text S1b: Uniprot IDs of unprofiled human i2OGdd-like sequences (n=53)

O60568
O15550
O14607
Q8IVL6
Q32P28
Q96KS0
Q8N543
Q9H6Z9
Q9GZT9
O94953
B3KQQ3
B4DHG3
B2R5M9
Q02809
A8K243
B4DGN8
Q59HG3
B7ZKN5
B7ZKN1
B7ZKN6
Q8IVL5
Q9UG85
B4E0L8
B4DNM8
B3KU60
O00469
Q86TD1
Q59FY9
B4DHT1
Q86UB8
Q96AR9
B4DG81
Q5JXB7
C9JXZ0
Q6FGQ2
B8Y0L3
C9J313
O14832
C9JSL4
C9JU11
C9IYS5
A6XP73
Q5JXB8
A6XP74
Q6PJH4
Q12797
Q1KLT3
Q1KLS6
Q9NR08
C9JR86
C9JIX5
Q9NVH6
B4E253
